# Supplementary material for: The Effect of Breast Milk Microbiota on the Composition of Infant Gut Microbiota: A Cohort Study
Source: Nutrients. 2022 Dec 19;14(24):5397. doi: 10.3390/nu14245397 (PMC9781472; doi:10.3390/nu14245397)
Supplement: Supplementary file 1 [file nutrients-14-05397-s001.zip]

Archive with 1 entries (1 files):
- nutrients-2049970-supplementary.pdf
